# Supplementary material for: Salbutamol Attenuates Diabetic Skeletal Muscle Atrophy by Reducing Oxidative Stress, Myostatin/GDF-8, and Pro-Inflammatory Cytokines in Rats
Source: Pharmaceutics. 2023 Aug 8;15(8):2101. doi: 10.3390/pharmaceutics15082101 (PMC10458056; doi:10.3390/pharmaceutics15082101)
Supplement: Supplementary file 1 [file pharmaceutics-15-02101-s001.zip]

Archive with 1 entries (1 files):
- pharmaceutics-2502134-supplementary.pdf
